# Supplementary material for: Intramolecular Interaction with the E6 Region Stabilizes the Closed Conformation of the N-SH2 Domain and Concurs with the Self-Inhibitory Docking in Downregulating the Activity of the SHP2 Tyrosine Phosphatase: A Molecular Dynamics Study
Source: Int J Mol Sci. 2022 Apr 27;23(9):4794. doi: 10.3390/ijms23094794 (PMC9105505; doi:10.3390/ijms23094794)
Supplement: Supplementary file 1 [file ijms-23-04794-s001.zip]

Archive with 1 entries (1 files):
- ijms-1705819-supplementary.pdf
